# Supplementary material for: Methadone Potentiates the Cytotoxicity of Temozolomide by Impairing Calcium Homeostasis and Dysregulation of PARP in Glioblastoma Cells
Source: Cancers (Basel). 2023 Jul 11;15(14):3567. doi: 10.3390/cancers15143567 (PMC10377588; doi:10.3390/cancers15143567)
Supplement: Supplementary file 1 [file cancers-15-03567-s001.zip]

Archive with 1 entries (1 files):
- cancers-2153439-supplementary.pdf
